# Supplementary material for: Protective Immune Responses Generated in a Murine Model Following Immunization with Recombinant Schistosoma japonicum Insulin Receptor
Source: Int J Mol Sci. 2018 Oct 9;19(10):3088. doi: 10.3390/ijms19103088 (PMC6213549; doi:10.3390/ijms19103088)
Supplement: Supplementary file 1 [file ijms-19-03088-s001.zip]

Archive with 1 entries (1 files):
- ijms-361357-SI.pdf
